# Supplementary material for: Real-World Attainment of Low-Density Lipoprotein Cholesterol Goals in Patients at High Risk of Cardiovascular Disease Treated with High-Intensity Statins: The TERESA Study
Source: J Clin Med. 2023 Apr 28;12(9):3187. doi: 10.3390/jcm12093187 (PMC10179558; doi:10.3390/jcm12093187)
Supplement: Supplementary file 1 [file jcm-12-03187-s001.zip]

Archive with 1 entries (1 files):
- jcm-2329693-supplementary.pdf
